# Supplementary material for: Egyptian Pediatric Guidelines for the Management of Children with Isolated Thrombocytopenia Using the Adapted ADAPTE Methodology—A Limited-Resource Country Perspective
Source: Children (Basel). 2024 Apr 9;11(4):452. doi: 10.3390/children11040452 (PMC11048986; doi:10.3390/children11040452)
Supplement: Supplementary file 1 [file children-11-00452-s001.zip]

Archive with 1 entries (1 files):
- children-2890055-supplementary.pdf
